# Supplementary material for: Polymeric Nanoparticles as Oral and Intranasal Peptide Vaccine Delivery Systems: The Role of Shape and Conjugation
Source: Vaccines (Basel). 2024 Feb 15;12(2):198. doi: 10.3390/vaccines12020198 (PMC10893271; doi:10.3390/vaccines12020198)
Supplement: Supplementary file 1 [file vaccines-12-00198-s001.zip]

Archive with 1 entries (1 files):
- vaccines-2860093-supplementary.pdf
